# Supplementary material for: Intranasal Vaccination with a Respiratory-Syncytial-Virus-Based Virus-like Particle Displaying the G Protein Conserved Region Induces Severe Weight Loss and Pathology upon Challenge with Wildtype Respiratory Syncytial Virus
Source: Viruses. 2024 May 24;16(6):843. doi: 10.3390/v16060843 (PMC11209524; doi:10.3390/v16060843)
Supplement: Supplementary file 1 [file viruses-16-00843-s001.zip]

Archive with 1 entries (1 files):
- viruses-2985248-supplementary.pdf
